# Supplementary material for: A critical role of AREG for bleomycin-induced skin fibrosis
Source: Cell Biosci. 2021 Feb 23;11:40. doi: 10.1186/s13578-021-00553-0 (PMC7903615; doi:10.1186/s13578-021-00553-0)
Supplement: Supplementary file 1 — Additional file 1. Ontology analyses of transiently upregulated genes in oral mucosa wound healing. [file 13578_2021_553_MOESM1_ESM.xlsx]

## Sheet: Ontology analyses
Supplementary data 1- Ontology analyses of transiently up-regulated genes in oral mucosa wound healing
Category	Term	Count	%	PValue	Genes	List Total	Pop Hits	Pop Total	Fold Enrichment	Bonferroni	Benjamini	FDR
UP_KEYWORDS	Immunity	8	9.7561	0.000306239	ISG20, BST2, RSAD2, MX2, LCN2, PTK2B, LGALS9, IIGP1	74	401	22680	6.11444	0.0428535	0.0437921	0.0428734
UP_KEYWORDS	Disulfide bond	22	26.8293	0.000626463	H2-T24, WFDC21, TNFRSF12A, FST, LRP5, NGF, AREG, MMP10, IL17RA, TAPBP, ICAM1, BST2, GPR132, CEACAM1, CCL4, CXCR2, LCN2, MMP19, PTX3, CRELD2, HBEGF, LY6E	74	3124	22680	2.15836	0.0857145	0.0447921	0.0438524
UP_KEYWORDS	Innate immunity	6	7.31707	0.00108463	ISG20, BST2, RSAD2, MX2, LCN2, IIGP1	74	241	22680	7.63037	0.143744	0.0517007	0.0506161
UP_KEYWORDS	Keratinization	3	3.65854	0.00315901	SPRR2F, SPRR2J-PS, SPRR2D	74	26	22680	35.3638	0.363935	0.112935	0.110566
UP_KEYWORDS	Antiviral defense	4	4.87805	0.00413701	ISG20, RSAD2, MX2, TRIM34A	74	100	22680	12.2595	0.447234	0.118319	0.115836
UP_KEYWORDS	Glycoprotein	22	26.8293	0.00755609	FST, SLC2A1, LRP5, SLC6A20A, MCEMP1, PILRA, NGF, AREG, IL17RA, TAPBP, ICAM1, BST2, GPR132, CEACAM1, CXCR2, LCN2, CHST1, MMP19, PTX3, CRELD2, HBEGF, LY6E	74	3815	22680	1.76742	0.661971	0.180087	0.176309
UP_KEYWORDS	Signal	24	29.2683	0.0135802	H2-T24, WFDC21, TNFRSF12A, FST, LRP5, SYVN1, PILRA, NGF, AREG, MMP10, IL17RA, TAPBP, ICAM1, CEACAM1, LRG1, CCL4, SAA1, LCN2, CHST1, MMP19, PTX3, CRELD2, HBEGF, LY6E	74	4543	22680	1.61912	0.858475	0.277425	0.271605
UP_KEYWORDS	Secreted	12	14.6341	0.0184542	WFDC21, FST, CCL4, SAA1, LCN2, MMP19, PTX3, LGALS9, CRELD2, NGF, MMP10, HBEGF	74	1685	22680	2.18269	0.930304	0.329869	0.322949
UP_KEYWORDS	EGF-like domain	4	4.87805	0.0356822	LRP5, CRELD2, AREG, HBEGF	74	224	22680	5.47297	0.99446	0.484965	0.474791
UP_KEYWORDS	Chemotaxis	3	3.65854	0.0369295	CXCR2, CCL4, LGALS9	74	94	22680	9.78148	0.995396	0.484965	0.474791
UP_KEYWORDS	Developmental protein	8	9.7561	0.037305	ZFP36, DDX4, TNFRSF12A, IFI204, LRP5, SYVN1, MMP19, KLHL40	74	976	22680	2.51218	0.995646	0.484965	0.474791
UP_KEYWORDS	Collagen degradation	2	2.43902	0.0533496	MMP19, MMP10	74	17	22680	36.0572	0.999606	0.619251	0.60626
UP_KEYWORDS	Angiogenesis	3	3.65854	0.0589025	TNFRSF12A, PTK2B, MMP19	74	122	22680	7.53655	0.99983	0.619251	0.60626
UP_KEYWORDS	Growth factor	3	3.65854	0.0632059	NGF, AREG, HBEGF	74	127	22680	7.23984	0.999912	0.619251	0.60626
UP_KEYWORDS	Keratin	3	3.65854	0.0649564	KRTAP6-5, GM10228, GM10229	74	129	22680	7.12759	0.999933	0.619251	0.60626
UP_KEYWORDS	GPI-anchor	3	3.65854	0.0748682	BST2, MMP19, LY6E	74	140	22680	6.56757	0.999985	0.669135	0.655097
