# Supplementary material for: A critical role of AREG for bleomycin-induced skin fibrosis
Source: Cell Biosci. 2021 Feb 23;11:40. doi: 10.1186/s13578-021-00553-0 (PMC7903615; doi:10.1186/s13578-021-00553-0)
Supplement: Supplementary file 2 — Additional file 2. The list of genes with transient upregulation in oral mucosa wound healing (The genes in purple are also upregulated in bleomycin-induced skin fibrosis). [file 13578_2021_553_MOESM2_ESM.xlsx]

## Sheet: Genes associated with fibrosis
Supplementary data 2- The list of genes with transiently upregulated in oral mucosa wound healing (purple indicates those associated with skin fibrosis
	12hr	24hr		day5	day7	day10
Areg	9.69932	4.92169		0.965619	0.931	1.08879
Ccl5	5.01281	2.43972		1.20908	1.03	0.984436
Fosl1	3.51012	4.26572		1.11387	1.14	0.975971
Slfn4///Slfn3	21.3874	26.6578		1.08674	1.1	1.09072
Klra2	4.49361	2.59519		1.03472	1.09	1.02958
Hdc	3.00378	3.18259		1.02491	0.952	0.987186
Mmp9	3.73822	1.69617		1.01212	1.06	0.943652
Cxcl1	5.11631	7.97389		1.00079	0.814	1.01217
Stat1	3.17183	2.60993		1.05297	0.91	0.937773
Ifi35	2.72449	2.86828		0.990075	0.889	1.03554
Rsad2	21.3381	24.2429		0.968198	0.794	0.952204
Hbegf	3.32461	3.27753		0.956674	1.11	1.12168
Ccl4	3.84812	4.77095		0.941472	1.19	1.12506
Lgals9	4.29927	4.53874		0.936235	1.48	1.26276
Hk3	2.22163	1.80775		0.9485	1.14	1.24915
Helz2	3.71365	4.44858		0.860786	0.848	1.03071
Gpr132	2.41532	1.20088		0.893401	1.14	1.14157
Ly6c2///Ly6c1	2.28924	2.18793		0.824581	0.949	0.920315
Ube2l6	2.47115	1.88366		0.803504	0.928	0.891109
Aldh1a3	2.55908	1.66534		1.19443	1.08	1.10047
Smox	1.80512	1.8412		1.10652	0.815	1.00294
Ddx58	3.00898	3.37683		1.19528	1.03	1.00444
Herc6	3.34222	3.44567		1.15981	1.12	1.11805
Eif2ak2	2.16169	2.89826		1.07731	1.02	1.04447
Igtp	8.64297	6.06119		1.2286	0.885	1.09958
Il18rap	2.23159	1.88526		1.07828	1.14	1.14696
Parp12	3.7147	3.14279		1.12167	1.02	1.12907
Rab20	2.62873	3.18572		1.07994	1.17	0.996623
Tgtp2///Tgtp1	9.61849	7.08635		1.18845	1.07	1.05745
Ms4a4b	18.0716	7.1932		1.17943	1.09	1.13814
Gch1	3.85303	4.35681		1.07526	1.1	1.05496
Nppb	3.29111	3.94079		1.06505	0.926	1.08594
Cxcl11	6.09527	6.28557		1.09823	1.07	0.905316
Tor3a	2.08585	2.36482		1.03252	0.93	0.984191
Treml2	2.40162	1.97754		1.03616	1.06	1.08639
Mnda///Ifi205	3.64387	4.03623		1.04598	1.14	1.23259
Chil3	23.8874	13.9946		1.1047	1.07	1.03457
Zbp1	2.87205	2.25029		1.03036	1.19	1.04623
Tcirg1	2.10071	2.01401		1.01508	1.17	1.13262
Artn	2.45841	1.85848		1.01689	1.11	1.1678
Ctla2a	2.11865	2.78321		1.01061	0.893	1.05515
Tnfrsf11b	2.03715	3.20299		1.00743	0.921	1.025
Cd69	2.42519	3.62135		1.00029	1.02	0.98698
Trim34a	2.21878	2.27953		0.986513	1.19	0.989179
Mcemp1	2.48923	1.87596		0.967594	1.19	1.09202
Myd88	2.06227	2.15175		1.01372	1	1.00901
Sprr2d	10.1237	10.1311		0.974137	0.916	1.78372
Gm4951	4.98255	4.1042		0.981938	1	1.02756
Uba7	3.19568	2.44778		0.986643	0.916	1.11221
Wfdc21	2.86547	2.64678		0.98665	0.912	1.11283
Isg20	3.72781	3.71317		0.973552	0.868	0.823892
Iigp1	6.45364	4.54496		0.958281	1.1	1.02847
Lcn2	24.3213	39.956		0.908839	1.28	1.15839
Pnp2///Pnp	2.22292	2.32005		0.954798	1.05	0.930596
Irf9	2.329	2.53585		0.95033	1.22	1.37485
Pnp	2.36788	2.31433		0.931471	0.959	0.980759
Lrg1	2.91839	4.7865		0.906055	0.928	0.958602
Il17ra	1.89692	1.9726		0.934686	1.14	1.07656
Odc1	3.10582	3.21861		0.866327	0.976	1.00301
Mmp19	2.70457	2.86173		0.872518	0.936	0.890662
Ly6e	2.83394	3.87438		0.85467	1.18	0.996114
Mndal///Mnda///Ifi205///Ifi204	3.37432	3.83305		0.8214	1.15	1.24666
Slc2a1	2.02134	2.06258		0.799299	0.974	1.16848
Mx2	3.79528	4.57096		0.999651	1.03	1.13696
Nmrk2	1.67056	1.83685		0.973194	0.97	1.12709
Parp10///Plec	2.02347	1.95572		0.947928	0.964	1.01785
Bst2	4.84819	4.37329		0.804864	0.993	0.982062
Lrp5	2.10126	1.67516		0.963175	1.14	1.12788
Icam1	2.1592	2.46139		0.903847	0.801	0.936876
Zfp36	1.80153	1.886		0.888022	1.19	1.44677
Spen	1.74072	1.76451		0.869949	1.16	1.09551
Mt1	1.97256	2.49574		0.816675	0.894	1.05008
Creld2	1.72228	1.75268		0.803743	0.86	0.93423
Cnksr1	1.76401	2.7975		0.719382	0.831	0.899869
Ifi204	8.61107	8.78302		0.968045	0.774	1.15196
Ubxn4	1.6438	1.78165		1.27364	1.21	1.0851
Aldh1a2	1.74247	2.0299		1.29863	1.16	1.17618
Glis3	1.72213	1.87732		1.2404	0.895	0.893009
Il1r1	1.908	1.68449		1.26397	1.11	1.19314
Rnf149	2.05398	1.6584		1.2785	0.897	0.981929
Ngf	2.12215	1.68672		0.98957	1.11	1.32899
Ddx4	2.22749	1.68054		0.984655	1.03	0.957437
Mettl1	1.80831	1.76309		0.928298	1.35	0.950958
Junb	1.66842	1.83038		0.857485	0.854	0.895751
Trim21	2.13378	2.03552		1.35055	0.837	1.05185
Mafk	1.63421	1.74272		1.20727	1.15	1.27354
Fam46a	1.65257	1.9924		1.20652	1.13	1.09916
Ugcg	1.69383	1.72219		1.21764	1.24	1.09482
Syk	1.8486	1.94568		1.23128	1.06	1.17746
Gadd45a	1.66052	1.78243		0.979251	0.822	0.799653
Gm14085///Slc28a2	1.97626	1.52883		0.878727	0.918	0.909885
